# Supplementary material for: Oligotyping reveals stronger relationship of organic soil bacterial community structure with N-amendments and soil chemistry in comparison to that of mineral soil at Harvard Forest, MA, USA
Source: Front Microbiol. 2015 Feb 16;6:49. doi: 10.3389/fmicb.2015.00049 (PMC4329816; doi:10.3389/fmicb.2015.00049)
Supplement: Supplementary file 1 [file Presentation_1.ZIP]

Archive with 11 entries (10 files):
- Supplementary Materials/
- Supplementary Materials/Suppl. Material - 1.DOCX
- Supplementary Materials/Suppl. Matierial - 2.DOCX
- Supplementary Materials/Suppl. Matierial - 3.XLSX
- Supplementary Materials/Suppl. Table 1.DOCX
- Supplementary Materials/Suppl. Table 2.DOCX
- Supplementary Materials/Suppl. Table 3.DOCX
- Supplementary Materials/Suppl. Table 4.DOCX
- Supplementary Materials/Suppl. Table 5.DOCX
- Supplementary Materials/Suppl. Table 6.DOCX
- Supplementary Materials/Suppplementary Figures.DOCX
