# Supplementary material for: Oligotyping reveals stronger relationship of organic soil bacterial community structure with N-amendments and soil chemistry in comparison to that of mineral soil at Harvard Forest, MA, USA
Source: Front Microbiol. 2015 Feb 16;6:49. doi: 10.3389/fmicb.2015.00049 (PMC4329816; doi:10.3389/fmicb.2015.00049)
Supplement: Supplementary file 1 [file Presentation_1.ZIP › Supplementary Materials/Suppl. Matierial - 3.XLSX]

## Sheet: Genera at M=2 & sorted by seq #
Phylum Firmicutes	Sorted by total number of sequences				Phylum Bacteroidetes	Sorted by total number of sequences
Genera identified for this manuscript	Genus CT	samples	sequence number (M set at 2)		Genera identified for this manuscript	Genus CT	Oligorep No	Total # ofsequences (M value set at 2)
Paenibacillus	1	Firmi_OR106	2		Mucilaginibacter	1	Bactero_OR26	2
Paenibacillus	1	Firmi_OR110	4		Mucilaginibacter	1	Bactero_OR29	2
Clostridium sensu stricto	1	Firmi_OR113	4		Mucilaginibacter	0.99	Bactero_OR25	2
Solibacillus	1	Firmi_OR115	4		Terrimonas	0.81	Bactero_OR31	2
Brochothrix	0.99	Firmi_OR108	4		Mucilaginibacter	1	Bactero_OR11	3
Bacillus	0.99	Firmi_OR112	4		Pedobacter	1	Bactero_OR12	3
Paenibacillus	0.98	Firmi_OR116	4		Flavobacterium	0.98	Bactero_OR9	3
Paenibacillus	0.98	Firmi_OR117	4		Niabella	0.84	Bactero_OR15	3
Bacillus	0.96	Firmi_OR122	4		Sphingobacterium	1	Bactero_OR1	5
Planococcaceae_incertae_sedis	0.93	Firmi_OR118	4
Paenibacillus	0.85	Firmi_OR99	4
Paenibacillus	1	Firmi_OR100	4
Paenibacillus	0.99	Firmi_OR104	4
Bacillus	0.96	Firmi_OR121	4
Paenibacillus	0.94	Firmi_OR131	4
Clostridium sensu stricto	0.88	Firmi_OR128	4
Bacillus	1	Firmi_OR78	5
Paenibacillus	0.86	Firmi_OR103	5
Bacillus	1	Firmi_OR79	6
Clostridium XI	1	Firmi_OR80	6
Paenibacillus	1	Firmi_OR90	6
Bacillus	0.99	Firmi_OR85	6
Sporosarcina	0.92	Firmi_OR114	6
Bacillus	0.91	Firmi_OR67	6
Paenibacillus	0.95	Firmi_OR89	6
Paenibacillus	0.98	Firmi_OR98	6
Planococcaceae_incertae_sedis	0.92	Firmi_OR64	7
Cohnella	1	Firmi_OR74	7
Bacillus	0.96	Firmi_OR66	7
Paenibacillus	0.96	Firmi_OR82	7
Viridibacillus	1	Firmi_OR73	7
Brochothrix	0.99	Firmi_OR77	7
Bacillus	1	Firmi_OR63	7
Clostridium sensu stricto	0.88	Firmi_OR71	7
Paenibacillus	0.87	Firmi_OR76	7
Paenibacillus	1	Firmi_OR49	7
Bacillus	0.95	Firmi_OR54	8
Bacillus	0.88	Firmi_OR84	8
Bacillus	0.94	Firmi_OR43	8
Ammoniphilus	1	Firmi_OR39	8
Paenibacillus	0.94	Firmi_OR75	9
Paenibacillus	0.97	Firmi_OR91	9
Cohnella	0.89	Firmi_OR105	9
Paenibacillus	0.88	Firmi_OR50	10
Clostridium sensu stricto	1	Firmi_OR53	10
Bacillus	1	Firmi_OR56	10
Paenibacillus	0.95	Firmi_OR59	10
Paenibacillus	0.9	Firmi_OR62	10
Bacillus	0.81	Firmi_OR28	10
Cohnella	0.81	Firmi_OR135	10
Bacillus	0.87	Firmi_OR36	11
Bacillus	0.9	Firmi_OR42	11
Bacillus	1	Firmi_OR44	11.5
Paenibacillus	1	Firmi_OR51	12
Paenibacillus	0.8	Firmi_OR126	12
Paenibacillus	0.99	Firmi_OR58	12
Lactococcus	1	Firmi_OR34	12
Paenibacillus	0.86	Firmi_OR29	13
Planococcaceae_incertae_sedis	0.8	Firmi_OR19	13
Clostridium sensu stricto	1	Firmi_OR38	13
Clostridium sensu stricto	1	Firmi_OR41	13.5
Bacillus	0.97	Firmi_OR23	20.5
Bacillus	1	Firmi_OR18	21
Bacillus	0.98	Firmi_OR13	26
Brochothrix	0.98	Firmi_OR31	26
Paenibacillus	0.97	Firmi_OR6	28.5
Lysinibacillus	1	Firmi_OR8	37
Paenibacillus	0.99	Firmi_OR17	42.5
Bacillus	0.89	Firmi_OR7	52.5
Clostridium sensu stricto	1	Firmi_OR3	57
Bacillus	0.99	Firmi_OR11	81.5
Bacillus	0.99	Firmi_OR2	84.5

## Sheet: Generaat M=2 & sorted by CT val
Phylum Firmicutes	Sorted by CT				Phylum Bacteroidetes	Sorted by CT
Genera identified for this manuscript	Genus CT	samples	sequence number (M set at 2)		Genera identified for this manuscript	Genus CT	Oligorep No	Total # ofsequences (M value set at 2)
Paenibacillus**	1	Firmi_OR106	2		Mucilaginibacter	1	Bactero_OR26	2
Paenibacillus	1	Firmi_OR110	4		Mucilaginibacter	1	Bactero_OR29	2
Clostridium sensu stricto	1	Firmi_OR113	4		Mucilaginibacter	1	Bactero_OR11	3
Solibacillus	1	Firmi_OR115	4		Pedobacter	1	Bactero_OR12	3
Paenibacillus	1	Firmi_OR100	4		Sphingobacterium	1	Bactero_OR1	5
Bacillus	1	Firmi_OR78	5		Mucilaginibacter	0.99	Bactero_OR25	2
Bacillus	1	Firmi_OR79	6		Flavobacterium	0.98	Bactero_OR9	3
Clostridium XI	1	Firmi_OR80	6		Niabella	0.84	Bactero_OR15	3
Paenibacillus	1	Firmi_OR90	6		Terrimonas	0.81	Bactero_OR31	2
Cohnella	1	Firmi_OR74	7
Viridibacillus	1	Firmi_OR73	7
Bacillus	1	Firmi_OR63	7
Paenibacillus	1	Firmi_OR49	7		**We could have used M value of 4 for Firmicutes biut then would have missed one genus that
Ammoniphilus	1	Firmi_OR39	8		was identified at hightest confidence interval. Obviously the two Paenibacillus genera listed next to each other are different species.
Clostridium sensu stricto	1	Firmi_OR53	10
Bacillus	1	Firmi_OR56	10
Bacillus	1	Firmi_OR44	11.5		In case of Bacteriodetes we would have missed four genera, three of which had CT >99%
Paenibacillus	1	Firmi_OR51	12
Lactococcus	1	Firmi_OR34	12
Clostridium sensu stricto	1	Firmi_OR38	13
Clostridium sensu stricto	1	Firmi_OR41	13.5
Bacillus	1	Firmi_OR18	21
Lysinibacillus	1	Firmi_OR8	37
Clostridium sensu stricto	1	Firmi_OR3	57
Brochothrix	0.99	Firmi_OR108	4
Bacillus	0.99	Firmi_OR112	4
Paenibacillus	0.99	Firmi_OR104	4
Bacillus	0.99	Firmi_OR85	6
Brochothrix	0.99	Firmi_OR77	7
Paenibacillus	0.99	Firmi_OR58	12
Paenibacillus	0.99	Firmi_OR17	42.5
Bacillus	0.99	Firmi_OR11	81.5
Bacillus	0.99	Firmi_OR2	84.5
Paenibacillus	0.98	Firmi_OR116	4
Paenibacillus	0.98	Firmi_OR117	4
Paenibacillus	0.98	Firmi_OR98	6
Bacillus	0.98	Firmi_OR13	26
Brochothrix	0.98	Firmi_OR31	26
Paenibacillus	0.97	Firmi_OR91	9
Bacillus	0.97	Firmi_OR23	20.5
Paenibacillus	0.97	Firmi_OR6	28.5
Bacillus	0.96	Firmi_OR122	4
Bacillus	0.96	Firmi_OR121	4
Bacillus	0.96	Firmi_OR66	7
Paenibacillus	0.96	Firmi_OR82	7
Paenibacillus	0.95	Firmi_OR89	6
Bacillus	0.95	Firmi_OR54	8
Paenibacillus	0.95	Firmi_OR59	10
Paenibacillus	0.94	Firmi_OR131	4
Bacillus	0.94	Firmi_OR43	8
Paenibacillus	0.94	Firmi_OR75	9
Planococcaceae_incertae_sedis	0.93	Firmi_OR118	4
Sporosarcina	0.92	Firmi_OR114	6
Planococcaceae_incertae_sedis	0.92	Firmi_OR64	7
Bacillus	0.91	Firmi_OR67	6
Paenibacillus	0.9	Firmi_OR62	10
Bacillus	0.9	Firmi_OR42	11
Cohnella	0.89	Firmi_OR105	9
Bacillus	0.89	Firmi_OR7	52.5
Clostridium sensu stricto	0.88	Firmi_OR128	4
Clostridium sensu stricto	0.88	Firmi_OR71	7
Bacillus	0.88	Firmi_OR84	8
Paenibacillus	0.88	Firmi_OR50	10
Paenibacillus	0.87	Firmi_OR76	7
Bacillus	0.87	Firmi_OR36	11
Paenibacillus	0.86	Firmi_OR103	5
Paenibacillus	0.86	Firmi_OR29	13
Paenibacillus	0.85	Firmi_OR99	4
Bacillus	0.81	Firmi_OR28	10
Cohnella	0.81	Firmi_OR135	10
Paenibacillus	0.8	Firmi_OR126	12
Planococcaceae_incertae_sedis	0.8	Firmi_OR19	13
